# Supplementary material for: ARV-825 Demonstrates Antitumor Activity in Gastric Cancer via MYC-Targets and G2M-Checkpoint Signaling Pathways
Source: Front Oncol. 2021 Oct 18;11:753119. doi: 10.3389/fonc.2021.753119 (PMC8559897; doi:10.3389/fonc.2021.753119)
Supplement: Supplementary file 1 [file Table_1.xls]

ID	Description	setSize	enrichmentScore	NES	pvalue	p.adjust	qvalues	rank	leading_edge	core_enrichment
HALLMARK_E2F_TARGETS	HALLMARK_E2F_TARGETS	200	-0.615941795	-2.4177274	0.001264223	0.010442774	0.006595436	4509	tags=79%, list=30%, signal=56%	PDS5B/EED/NOLC1/PRKDC/H2AX/ZW10/RPA2/ING3/POLD2/AK2/CDC25B/LBR/TK1/EZH2/CDK4/NOP56/NUP153/TIMELESS/RAD50/RAD51C/PTTG1/SMC1A/PPP1R8/CSE1L/SYNCRIP/CTCF/MRE11/POLD1/CNOT9/CHEK2/PRDX4/HMGB3/GINS4/NUP107/NUDT21/MYC/PSIP1/PHF5A/CTPS1/SRSF2/UBR7/DNMT1/NBN/SMC3/SNRPB/NCAPD2/UBR7/RNASEH2A/CDC20/PNN/CDKN3/UNG/WDR90/HMGA1/HMMR/STMN1/H2AZ1/NASP/ORC6/MTHFD2/KIF4A/PAICS/LYAR/PA2G4/RACGAP1/CCNB2/PRPS1/SRSF1/PSM…
HALLMARK_MYC_TARGETS_V1	HALLMARK_MYC_TARGETS_V1	200	-0.452569654	-1.776450408	0.001264223	0.010442774	0.006595436	5802	tags=55%, list=39%, signal=34%	DHX15/APEX1/PHB/MRPS18B/IFRD1/SMARCC1/ORC2/LDHA/CUL1/CBX3/GOT2/MRPS18B/GSPT1/KPNA2/PTGES3/EIF4E/MRPS18B/HDDC2/SNRPD3/PSMD14/CCT5/PSMD8/SNRPA1/HSPD1/PHB2/SNRPA/PPM1G/PSMB2/ABCE1/HNRNPR/TRA2B/GNL3/RAN/POLE3/C1QBP/VDAC1/HSPE1/ERH/DDX18/CNBP/MRPL9/SRPK1/SSBP1/SNRPG/NOLC1/NCBP1/MRPS18B/POLD2/U2AF1/TARDBP/UBA2/PRDX3/SRSF7/CDK4/PRPF31/NOP56/SSBP1/EIF1AX/LSM7/SYNCRIP/HNRNPA2B1/NHP2/CSTF2/MRPS18B/UBE2E1/C…
HALLMARK_G2M_CHECKPOINT	HALLMARK_G2M_CHECKPOINT	197	-0.551644802	-2.160564201	0.001272265	0.010442774	0.006595436	4199	tags=57%, list=28%, signal=41%	MT2A/CDC25B/EFNA5/LBR/EZH2/CDK4/AMD1/HSPA8/PTTG1/SMC1A/SYNCRIP/CTCF/NUP50/DBF4/ATF5/CDC7/HMGB3/SNRPD1/MYC/SRSF2/DKC1/PRMT5/CCNF/HOXC10/KMT5A/CDC20/CDKN3/BUB1/HMGA1/HMMR/STMN1/BUB3/UCK2/H2AZ1/DTYMK/NASP/ORC6/SAP30/KIF4A/RACGAP1/CCNB2/STIL/SRSF1/CKS1B/FBXO5/LIG3/STAG1/CHEK1/TACC3/TLE3/AURKA/DDX39A/BARD1/NEK2/BIRC5/KIF23/SLC38A1/BRCA2/TRAIP/TFDP1/INCENP/MARCKS/KIF2C/KIF11/POLA2/TPX2/NUSAP1/KNL1/NSD2…
HALLMARK_MITOTIC_SPINDLE	HALLMARK_MITOTIC_SPINDLE	194	-0.384277833	-1.499000828	0.001283697	0.010442774	0.006595436	2638	tags=28%, list=18%, signal=24%	SEPTIN9/SMC3/ECT2/ARHGEF2/BUB1/KIF4A/FSCN1/ANLN/RACGAP1/KATNB1/CCNB2/GEMIN4/FBXO5/NET1/CNTRL/AURKA/LLGL1/NEK2/BIRC5/KIF23/DLGAP5/BRCA2/INCENP/MARCKS/KIF2C/KIF11/TPX2/NUSAP1/CEP72/TUBGCP3/KIF22/CDK5RAP2/ARHGAP10/KIF20B/PRC1/CENPE/KIF15/NDC80/CENPF/PLK1/SYNPO/BIN1/SAC3D1/ALMS1/PIF1/CENPJ/PCGF5/TTK/CDK1/TOP2A/LMNB1/KNTC1/SASS6/ESPL1/RAPGEF5/ARAP3/SHROOM1
HALLMARK_ESTROGEN_RESPONSE_EARLY	HALLMARK_ESTROGEN_RESPONSE_EARLY	160	-0.435898432	-1.673866339	0.001297017	0.010442774	0.006595436	3808	tags=50%, list=26%, signal=38%	FKBP5/SNX24/FOXC1/RRP12/MAPT/SCARB1/TUBB2B/ELOVL5/RARA/MYC/MINDY1/NBL1/DHCR7/INPP5F/MICB/ENDOD1/BAG1/AKAP1/SEMA3B/MAPT/FHL2/XBP1/RBBP8/MICB/ITPK1/SIAH2/CELSR1/SFN/UNC119/PDLIM3/SLC37A1/KAZN/FRK/PAPSS2/ITPK1/GJA1/MYBBP1A/OLFM1/FKBP4/ABLIM1/FAM102A/GAB2/NXT1/PMAIP1/KLF4/PPIF/IL17RB/PEX11A/WWC1/DEPTOR/SVIL/ZNF185/MREG/HR/MPPED2/TSKU/BCL11B/ASB13/SLC7A5/RETREG1/SYNGR1/TBC1D30/NPY1R/RASGRP1/NAV2/SLC1A…
HALLMARK_ESTROGEN_RESPONSE_LATE	HALLMARK_ESTROGEN_RESPONSE_LATE	148	-0.41063125	-1.55831171	0.001305483	0.010442774	0.006595436	3808	tags=45%, list=26%, signal=34%	FKBP5/FOXC1/PERP/PTGER3/XRCC3/MAPT/SCARB1/ELOVL5/NBL1/DHCR7/LSR/NAB2/MICB/FABP5/RNASEH2A/BAG1/CDC20/SEMA3B/MAPT/ASS1/XBP1/RBBP8/MICB/ITPK1/SIAH2/SFN/MDK/HPRT1/PDLIM3/IDH2/STIL/FRK/PAPSS2/ITPK1/FGFR3/TSPAN13/OLFM1/SORD/FKBP4/PLXNB1/FAM102A/SNX10/NXT1/LLGL2/EMP2/HOMER2/KLF4/PPIF/KIF20A/IL17RB/NMU/HR/CD9/TOP2A/SLC7A5/CDC6/NPY1R/GINS2/IMPA2/PLK4/SLC1A4/SLC29A1/CYP26B1/MYB/CISH/KCNK5/BCL2/PLAC1/CA12/S…
HALLMARK_MYC_TARGETS_V2	HALLMARK_MYC_TARGETS_V2	57	-0.58245995	-1.905381016	0.001461988	0.010442774	0.006595436	5257	tags=77%, list=36%, signal=50%	PES1/FARSA/LAS1L/HSPD1/GRWD1/BYSL/GNL3/HSPE1/DDX18/NDUFAF4/NOLC1/IMP4/WDR43/CDK4/NOP56/EXOSC5/RRP12/RRP9/UTP20/MYC/PRMT3/PPAN/RABEPK/MAP3K6/NOP16/UNG/PA2G4/SRM/WDR74/PUS1/PPRC1/SLC29A2/MYBBP1A/SORD/TMEM97/MRTO4/HK2/PLK1/DCTPP1/MCM4/MCM5/TCOF1/SLC19A1/PLK4
HALLMARK_IL6_JAK_STAT3_SIGNALING	HALLMARK_IL6_JAK_STAT3_SIGNALING	55	0.528254631	1.904139011	0.003174603	0.015082956	0.009526078	1259	tags=27%, list=9%, signal=25%	CXCL1/CCL7/TNF/IL7/CXCL3/CXCL10/IL3RA/IL6/IRF1/STAT3/STAT2/CD14/IFNGR1/CD44/IRF9
HALLMARK_PROTEIN_SECRETION	HALLMARK_PROTEIN_SECRETION	90	0.387219569	1.514719043	0.003412969	0.015082956	0.009526078	5063	tags=59%, list=34%, signal=39%	IGF2R/STX12/GBF1/ATP6V1H/ATP7A/DOP1A/SNAP23/ABCA1/VAMP3/STX16/CLCN3/GLA/COG2/TSG101/USO1/LAMP2/AP1G1/NAPA/VAMP7/CLN5/MON2/RER1/COPE/NAPG/SEC22B/STX7/STAM/MAPK1/RAB5A/RAB14/ARFGEF2/ADAM10/AP2M1/GOLGA4/AP2B1/CLTC/YKT6/RAB22A/ARCN1/SEC31A/COPB2/GOSR2/KIF1B/ARFIP1/CLTA/VPS4B/OCRL/VPS45/SCAMP1/RAB9A/SOD1/M6PR/SNX2/COPB1
HALLMARK_INFLAMMATORY_RESPONSE	HALLMARK_INFLAMMATORY_RESPONSE	108	0.441786977	1.807388841	0.003508772	0.015082956	0.009526078	852	tags=16%, list=6%, signal=16%	CXCL8/CCL20/SELE/CCL7/MEFV/TNFRSF9/SERPINE1/CXCL10/CCL5/CCL5/NFKBIA/CDKN1A/IL6/CD70/IRF1/IRAK2/BTG2/F3/MXD1/NFKB1
HALLMARK_APICAL_JUNCTION	HALLMARK_APICAL_JUNCTION	137	-0.410430959	-1.543868194	0.003937008	0.015082956	0.009526078	3488	tags=32%, list=24%, signal=24%	DHX16/FLNC/PBX2/PBX2/PBX2/VAV2/CD276/HRAS/GAMT/CX3CL1/HRAS/LAMA3/FSCN1/MDK/TSPAN4/ACTG1/CERCAM/PBX2/COL16A1/NECTIN1/CDH8/MMP2/MAP4K2/ITGB4/ADAM23/IRS1/ARHGEF6/LDLRAP1/CRAT/THY1/NEXN/SLC30A3/CDH15/ATP1A3/CALB2/FBN1/SPEG/SRC/MAPK11/KCNH2/ADAMTS5/LAYN/NRXN2/SIRPA/CLDN7/NRTN/ICAM4/DSC1
HALLMARK_APOPTOSIS	HALLMARK_APOPTOSIS	134	0.398599728	1.682938506	0.004149378	0.015082956	0.009526078	2001	tags=30%, list=14%, signal=26%	TNF/BIRC3/SAT1/IER3/TXNIP/IER3/IER3/IER3/IER3/IER3/CDKN1A/BMF/CLU/IL6/IRF1/NEDD9/GADD45B/GPX3/MCL1/LGALS3/BTG2/CYLD/SATB1/PDCD4/ATF3/IGF2R/RETSAT/SPTAN1/SOD2/DNAJC3/CD14/IFNGR1/BNIP3L/CD44/PPP2R5B/BMP2/PSEN1/GADD45A/CASP9/MADD/JUN/RHOB/SQSTM1/ANXA1
HALLMARK_INTERFERON_GAMMA_RESPONSE	HALLMARK_INTERFERON_GAMMA_RESPONSE	141	0.400950641	1.703442877	0.004255319	0.015082956	0.009526078	1376	tags=22%, list=9%, signal=20%	FCGR1A/CCL7/VAMP5/IL7/TNFAIP3/CXCL10/CCL5/CCL5/NFKBIA/VAMP8/TXNIP/CFB/CFB/CFB/CFB/CDKN1A/CFB/CFB/IL6/CFB/HLA-DMA/IRF1/HLA-DMA/TNFAIP2/DDX58/HLA-DMA/HLA-DMA/HLA-DMA/HLA-DMA/HLA-DMA/VCAM1/STAT3/STAT2/NFKB1/HLA-DMA/MVP/SOD2/BTG1/HELZ2/TOR1B/CCL2/IRF9/RIPK1/HLA-A
HALLMARK_TNFA_SIGNALING_VIA_NFKB	HALLMARK_TNFA_SIGNALING_VIA_NFKB	158	0.646013891	2.757699267	0.004347826	0.015082956	0.009526078	2122	tags=49%, list=14%, signal=42%	CCL20/CXCL1/CXCL2/TNFRSF9/TNF/CXCL3/SERPINE1/TNFAIP3/RELB/CXCL10/CCL5/CCL5/SDC4/BIRC3/FOS/NFKBIA/SAT1/IER3/IER3/IER3/IER3/IER3/IER3/JUNB/ZFP36/CD83/CDKN1A/FOSB/NFKB2/PNRC1/IL6/EFNA1/IL23A/PLAU/SERPINB8/IRF1/GEM/PPP1R15A/PHLDA1/TNC/TNFAIP2/DDX58/GADD45B/MCL1/BTG2/BCL3/F3/CEBPD/KDM6B/NR4A1/MXD1/ATF3/NFKB1/KLF10/MAFF/HES1/PER1/SOD2/CCNL1/BTG1/DRAM1/NFAT5/CCL2/BIRC2/CD44/DNAJB4/NR4A2/REL/BMP2/IL6ST/B…
HALLMARK_P53_PATHWAY	HALLMARK_P53_PATHWAY	171	0.339906975	1.465374417	0.004524887	0.015082956	0.009526078	1482	tags=23%, list=10%, signal=21%	RRAD/H1-2/FOS/SAT1/VAMP8/IER3/TXNIP/ABAT/IER3/IER3/IER3/VWA5A/IER3/IER3/H2AW/CDKN1A/NDRG1/MXD4/PPP1R15A/TSPYL2/CDKN2B/BTG2/OSGIN1/MXD1/ATF3/S100A10/MKNK2/TAX1BP3/ANKRA2/DCXR/BAIAP2/RETSAT/BTG1/DRAM1/EPHX1/ABCC5/EPS8L2/ZMAT3/CSRNP2/BMP2/IP6K2/TOB1/SESN1
HALLMARK_UV_RESPONSE_UP	HALLMARK_UV_RESPONSE_UP	142	0.33038024	1.399321738	0.017167382	0.045177321	0.028533045	1326	tags=15%, list=9%, signal=14%	CXCL2/RRAD/EPCAM/FOS/NFKBIA/MAPK8IP2/FGF18/JUNB/FOSB/IL6/IRF1/GPX3/CDKN2B/BTG2/MSX1/NR4A1/NXF1/ATF3/ACAA1/SOD2/BTG1/APOM/EPHX1/AQP3/NAT1
